# Supplementary material for: Boosting Expression of a Specifically Targeted Antimicrobial Peptide K in Pichia pastoris by Employing a 2A Self-Cleaving Peptide-Based Expression System
Source: Antibiotics (Basel). 2024 Oct 18;13(10):986. doi: 10.3390/antibiotics13100986 (PMC11505851; doi:10.3390/antibiotics13100986)
Supplement: Supplementary file 1 [file antibiotics-13-00986-s001.zip]

Archive with 1 entries (1 files):
- antibiotics-3231475-supplementary.pdf
